# Supplementary material for: Deep learning enhanced the diagnostic merit of serum glycome for multiple cancers
Source: iScience. 2023 Dec 13;27(1):108715. doi: 10.1016/j.isci.2023.108715 (PMC10788220; doi:10.1016/j.isci.2023.108715)
Supplement: Table S1. Performance index values of neural networks (NN) and random forests (RF) on the discovery cohort of ovarian cancer group, related to Figure 2 [file mmc2.xlsx]

## Sheet: table_S1
Table S1. Performance index values of neural networks (NN) and random forests (RF) on the discovery cohort of ovarian cancer group, related to Figure 2.
Models	AUROC					Precision					Recall					F1-score					Accuracy
	Control	Benign	Cancer	Macro	Micro	Control	Benign	Cancer	Macro	Micro	Control	Benign	Cancer	Macro	Micro	Control	Benign	Cancer	Macro	Micro
DNN	0.5128	0.5336	0.5538	0.5377	0.5558	0.123	0.37	0.396	0.2963	0.3762	0.0625	0.4495	0.5471	0.353	0.3762	0.0798	0.3916	0.4462	0.3059	0.3762	0.3762
RF	0.8728	0.7654	0.8461	0.8301	0.828	0.7627	0.613	0.6689	0.6815	0.6662	0.5569	0.661	0.7553	0.6577	0.6662	0.6429	0.6359	0.7093	0.6627	0.6662	0.6662
