# Supplementary material for: Deep learning enhanced the diagnostic merit of serum glycome for multiple cancers
Source: iScience. 2023 Dec 13;27(1):108715. doi: 10.1016/j.isci.2023.108715 (PMC10788220; doi:10.1016/j.isci.2023.108715)
Supplement: Table S2. Performance index values for the base model on the discovery cohort and validation cohort, related to Figure 2 [file mmc3.xlsx]

## Sheet: table_S2
Table S2. Performance index values for the base model on the discovery cohort and validation cohort, related to Figure 2.
	Cohorts	AUROC					Precision					Recall					F1-score					Accuracy
		Control	Benign	Cancer	Macro	Micro	Control	Benign	Cancer	Macro	Micro	Control	Benign	Cancer	Macro	Micro	Control	Benign	Cancer	Macro	Micro
Ovarian cancer	Discovery	0.8496	0.7864	0.8571	0.8333	0.8336	0.7333	0.6182	0.7018	0.6844	0.6761	0.55	0.68	0.7692	0.6664	0.6761	0.6286	0.6476	0.7339	0.67	0.6761	0.6761
	Validation	0.9606	0.6206	0.8369	0.8175	0.8159	0.7647	0.5	0.5926	0.6191	0.6167	0.65	0.4	0.8	0.6167	0.6167	0.7027	0.4444	0.6809	0.6093	0.6197	0.6197
Non-small cell lung cancer	Discovery	0.8998					0.8254					0.78					0.8021					0.8226
	Validation	0.8635					0.92					0.6133					0.736					0.78
Gastric cancer	Discovery	0.9224					0.8065					0.8621					0.8333					0.8413
	Validation	0.907					0.6286					0.9565					0.7586					0.7308
Esophageal cancer	Discovery	0.9361					0.8788					0.9508					0.9134					0.8842
	Validation	0.846					0.7746					0.9016					0.8333					0.7556
