# Supplementary material for: Deep learning enhanced the diagnostic merit of serum glycome for multiple cancers
Source: iScience. 2023 Dec 13;27(1):108715. doi: 10.1016/j.isci.2023.108715 (PMC10788220; doi:10.1016/j.isci.2023.108715)
Supplement: Table S3. Performance index values of Independent model, Plus model and Transfer model applied on the test set of validation cohort of ovarian cancer group, related to Figure 2 [file mmc4.xlsx]

## Sheet: table_S3
Table S3. Performance index values of Independent model, Plus model and Transfer model applied on the test set of validation cohort of ovarian cancer group, related to Figure 2.
Proportion	Models	AUROC					Precision					Recall					F1-score					Accuracy
		Control	Benign	Cancer	Macro	Micro	Control	Benign	Cancer	Macro	Micro	Control	Benign	Cancer	Macro	Micro	Control	Benign	Cancer	Macro	Micro
0.1	Independent model	0.91589	0.634	0.67276	0.74721	0.74135	0.7569	0.4515	0.54	0.5828	0.569	0.8042	0.5431	0.3597	0.569	0.569	0.7548	0.4683	0.3907	0.5379	0.569	0.569
	Plus model	0.96016	0.66521	0.85337	0.83355	0.83593	0.8221	0.4993	0.6299	0.6504	0.6333	0.6236	0.4903	0.7861	0.6333	0.6333	0.707	0.4917	0.6977	0.6321	0.6333	0.6333
	Transfer model	0.96005	0.68757	0.83966	0.84351	0.8342	0.7935	0.5397	0.633	0.6554	0.6468	0.7708	0.4833	0.6861	0.6468	0.6468	0.7675	0.4966	0.6468	0.637	0.6468	0.6468
0.2	Independent model	0.9435	0.71569	0.74555	0.80939	0.80237	0.7246	0.5015	0.575	0.6004	0.5901	0.8531	0.5328	0.3844	0.5901	0.5901	0.7762	0.4981	0.4292	0.5678	0.5901	0.5901
	Plus model	0.96269	0.67307	0.85253	0.83754	0.83927	0.812	0.5548	0.6511	0.6727	0.663	0.6875	0.5047	0.7969	0.663	0.663	0.74	0.5238	0.7142	0.6593	0.663	0.663
	Transfer model	0.96826	0.72392	0.84121	0.86085	0.85558	0.802	0.5697	0.6371	0.6696	0.6703	0.8375	0.4563	0.7172	0.6703	0.6703	0.8125	0.4974	0.6712	0.6604	0.6703	0.6703
0.3	Independent model	0.94084	0.74655	0.79081	0.8358	0.82773	0.746	0.5154	0.6078	0.6231	0.6179	0.8821	0.5875	0.3839	0.6179	0.6179	0.7996	0.5371	0.4488	0.5952	0.6179	0.6179
	Plus model	0.96262	0.7014	0.85366	0.84855	0.85095	0.8295	0.5435	0.6492	0.6741	0.6625	0.6946	0.5036	0.7893	0.6625	0.6625	0.7502	0.5182	0.7094	0.6592	0.6625	0.6625
	Transfer model	0.96881	0.7329	0.8507	0.86876	0.86365	0.8024	0.6493	0.6442	0.6986	0.6917	0.8536	0.4518	0.7696	0.6917	0.6917	0.8189	0.5232	0.6957	0.6793	0.6917	0.6917
0.4	Independent model	0.95295	0.76527	0.78953	0.84732	0.83975	0.7775	0.5564	0.6584	0.6641	0.6521	0.8833	0.6063	0.4667	0.6521	0.6521	0.8199	0.5657	0.5293	0.6383	0.6521	0.6521
	Plus model	0.96605	0.72313	0.86588	0.86352	0.86188	0.8332	0.6023	0.6663	0.7006	0.6931	0.7458	0.5438	0.7896	0.6931	0.6931	0.7824	0.5669	0.7199	0.6897	0.6931	0.6931
	Transfer model	0.96388	0.76328	0.86171	0.88182	0.87434	0.8146	0.645	0.6683	0.7093	0.7076	0.8688	0.4938	0.7604	0.7076	0.7076	0.8367	0.5523	0.7065	0.6985	0.7076	0.7076
0.5	Independent model	0.95643	0.76743	0.81756	0.86012	0.85067	0.7621	0.5521	0.6741	0.6628	0.6567	0.91	0.6	0.46	0.6567	0.6567	0.8226	0.5665	0.5329	0.6406	0.6567	0.6567
	Plus model	0.96137	0.731	0.8675	0.86729	0.86438	0.847	0.6054	0.6891	0.7138	0.7033	0.7525	0.545	0.8125	0.7033	0.7033	0.7895	0.5678	0.7408	0.6994	0.7033	0.7033
	Transfer model	0.97775	0.77637	0.865	0.8946	0.88413	0.8247	0.6729	0.678	0.7252	0.7183	0.86	0.5225	0.7725	0.7183	0.7183	0.8368	0.5774	0.7191	0.7111	0.7183	0.7183
0.6	Independent model	0.96152	0.78857	0.82226	0.87405	0.86279	0.7753	0.5785	0.6758	0.6765	0.6719	0.9313	0.6063	0.4781	0.6719	0.6719	0.8403	0.5806	0.5426	0.6545	0.6719	0.6719
	Plus model	0.96386	0.76064	0.86865	0.88271	0.87329	0.8532	0.6246	0.6964	0.7247	0.7115	0.7625	0.5625	0.8094	0.7115	0.7115	0.7971	0.5777	0.7409	0.7052	0.7115	0.7115
	Transfer model	0.97148	0.77304	0.87636	0.90016	0.88964	0.8084	0.7299	0.6993	0.7459	0.7281	0.8781	0.5156	0.7906	0.7281	0.7281	0.8352	0.5811	0.7337	0.7167	0.7281	0.7281
