# Supplementary material for: Deep learning enhanced the diagnostic merit of serum glycome for multiple cancers
Source: iScience. 2023 Dec 13;27(1):108715. doi: 10.1016/j.isci.2023.108715 (PMC10788220; doi:10.1016/j.isci.2023.108715)
Supplement: Table S4. Performance index values of Independent model, Plus model and Transfer model applied on the test set of validation cohort of non-small cell lung cancer group, related to Figure 4 [file mmc5.xlsx]

## Sheet: table_S4
Table S4. Performance index values of Independent model, Plus model and Transfer model applied on the test set of validation cohort of non-small cell lung cancer group, related to Figure 4.
Proportion	Models	AUROC	Precision	Recall	F1-score	Accuracy
0.1	Independent model	0.66352	0.6376	0.603	0.6124	0.6244
	Plus model	0.85675	0.905	0.6384	0.7481	0.7854
	Transfer model	0.85731	0.8491	0.6649	0.7433	0.7716
0.2	Independent model	0.72638	0.6766	0.5958	0.6244	0.6494
	Plus model	0.85774	0.9094	0.6392	0.7499	0.7875
	Transfer model	0.86932	0.8767	0.6583	0.7505	0.7823
0.3	Independent model	0.76617	0.6886	0.6783	0.6805	0.6842
	Plus model	0.86119	0.9111	0.633	0.7463	0.7854
	Transfer model	0.87297	0.8675	0.6736	0.7569	0.7842
0.4	Independent model	0.79169	0.7044	0.6639	0.6789	0.6881
	Plus model	0.86382	0.9071	0.6644	0.7658	0.7978
	Transfer model	0.87396	0.8819	0.6694	0.7596	0.7894
0.5	Independent model	0.80322	0.7449	0.6885	0.7123	0.7253
	Plus model	0.86628	0.9074	0.6723	0.7707	0.8017
	Transfer model	0.87602	0.8975	0.6783	0.7708	0.8
0.6	Independent model	0.82815	0.7523	0.7208	0.733	0.7396
	Plus model	0.86893	0.9077	0.6542	0.7573	0.7933
	Transfer model	0.88361	0.8888	0.6725	0.7617	0.7933
