# Supplementary material for: Deep learning enhanced the diagnostic merit of serum glycome for multiple cancers
Source: iScience. 2023 Dec 13;27(1):108715. doi: 10.1016/j.isci.2023.108715 (PMC10788220; doi:10.1016/j.isci.2023.108715)
Supplement: Table S5. Performance index values of Independent model, Plus model and Transfer model applied on the test set of validation cohort of gastric cancer group, related to Figure 4 [file mmc6.xlsx]

## Sheet: table_S5
Table S5. Performance index values of Independent model, Plus model and Transfer model applied on the test set of validation cohort of gastric cancer group, related to Figure 4.
Proportion	Models	AUROC	Precision	Recall	F1-score	Accuracy
0.1	Independent model	0.81957	0.7551	0.506	0.5575	0.6872
	Plus model	0.95295	0.7641	0.9869	0.8586	0.8505
	Transfer model	0.94839	0.7656	0.9476	0.8581	0.8596
0.2	Independent model	0.91361	0.7888	0.8097	0.7896	0.8085
	Plus model	0.9705	0.7875	0.9944	0.8763	0.8726
	Transfer model	0.97125	0.7982	0.9736	0.8749	0.875
0.3	Independent model	0.94796	0.8769	0.8563	0.8607	0.8778
	Plus model	0.97726	0.8064	0.9953	0.8894	0.8882
	Transfer model	0.96976	0.8182	0.9844	0.8916	0.8917
0.4	Independent model	0.97788	0.9296	0.8679	0.8915	0.9081
	Plus model	0.97531	0.8447	0.9964	0.9127	0.9121
	Transfer model	0.98224	0.8412	0.9839	0.9047	0.9048
0.5	Independent model	0.98204	0.9107	0.8977	0.8964	0.9163
	Plus model	0.98431	0.8387	0.9977	0.9093	0.9135
	Transfer model	0.98196	0.8169	0.9977	0.8972	0.9019
0.6	Independent model	0.98981	0.9243	0.9389	0.9259	0.9369
	Plus model	0.98553	0.8498	0.9972	0.9151	0.9179
	Transfer model	0.98425	0.8139	1	0.8945	0.8952
