# Supplementary material for: Deep learning enhanced the diagnostic merit of serum glycome for multiple cancers
Source: iScience. 2023 Dec 13;27(1):108715. doi: 10.1016/j.isci.2023.108715 (PMC10788220; doi:10.1016/j.isci.2023.108715)
Supplement: Table S6. Performance index values of Independent model, Plus model and Transfer model applied on the test set of validation cohort of esophageal cancer group, related to Figure 4 [file mmc7.xlsx]

## Sheet: table_S6
Table S6. Performance index values of Independent model, Plus model and Transfer model applied on the test set of validation cohort of esophageal cancer group, related to Figure 4.
Proportion	Models	AUROC	Precision	Recall	F1-score	Accuracy
0.1	Independent model	0.89942	0.8055	0.9755	0.8812	0.8216
	Plus model	0.91571	0.8492	0.9191	0.8819	0.8318
	Transfer model	0.9196	0.7913	0.9586	0.8662	0.7978
0.2	Independent model	0.94194	0.8554	0.976	0.9108	0.8684
	Plus model	0.92478	0.8688	0.9122	0.8889	0.8438
	Transfer model	0.94307	0.8231	0.9582	0.8848	0.8295
0.3	Independent model	0.97167	0.8896	0.982	0.9327	0.9024
	Plus model	0.94521	0.9276	0.9285	0.9275	0.9008
	Transfer model	0.95148	0.8327	0.9581	0.8905	0.8389
0.4	Independent model	0.9837	0.9128	0.9804	0.9446	0.9204
	Plus model	0.95401	0.933	0.9264	0.929	0.9028
	Transfer model	0.95449	0.837	0.9608	0.8941	0.844
0.5	Independent model	0.98387	0.915	0.9806	0.9459	0.9239
	Plus model	0.95591	0.9341	0.9266	0.9295	0.9054
	Transfer model	0.96204	0.8321	0.9556	0.889	0.8386
0.6	Independent model	0.98598	0.9297	0.9813	0.9541	0.9361
	Plus model	0.96354	0.9289	0.9438	0.9354	0.9132
	Transfer model	0.96822	0.8413	0.9635	0.8975	0.8521
