# Supplementary material for: Deep learning enhanced the diagnostic merit of serum glycome for multiple cancers
Source: iScience. 2023 Dec 13;27(1):108715. doi: 10.1016/j.isci.2023.108715 (PMC10788220; doi:10.1016/j.isci.2023.108715)
Supplement: Table S7. Performance index values of Independent model, Plus model and Transfer model applied on a balanced test set of validation cohort of esophageal cancer group, related to Figure 4 [file mmc8.xlsx]

## Sheet: table_S7
Table S7. Performance index values of Independent model, Plus model and Transfer model applied on a balanced test set of validation cohort of esophageal cancer group, related to Figure 4.
Proportion	Models	AUROC	Precision	Recall	F1-score	Accuracy
0.1	Independent model	0.8762	0.7194	0.8952	0.7891	0.7577
	Plus model	0.9349	0.7356	0.951	0.8269	0.7966
	Transfer model	0.9362	0.7115	0.9625	0.8161	0.7793
0.2	Independent model	0.9129	0.8025	0.8957	0.8387	0.8255
	Plus model	0.948	0.807	0.9609	0.8743	0.8576
	Transfer model	0.9495	0.7609	0.962	0.8483	0.8261
0.3	Independent model	0.9675	0.8884	0.93	0.9062	0.9025
	Plus model	0.9542	0.8672	0.9488	0.9051	0.9
	Transfer model	0.9549	0.7537	0.9613	0.8431	0.8181
0.4	Independent model	0.9745	0.882	0.9397	0.9074	0.9037
	Plus model	0.957	0.8682	0.9603	0.9106	0.9044
	Transfer model	0.9613	0.7955	0.9676	0.8716	0.8551
0.5	Independent model	0.9786	0.9055	0.9517	0.9262	0.9233
	Plus model	0.9632	0.8835	0.9533	0.9156	0.9117
	Transfer model	0.965	0.7942	0.97	0.8718	0.8558
0.6	Independent model	0.9859	0.9124	0.9646	0.9355	0.9323
	Plus model	0.9616	0.911	0.9563	0.9316	0.9292
	Transfer model	0.9642	0.7833	0.9604	0.8606	0.8427
