# Supplementary material for: Deep learning enhanced the diagnostic merit of serum glycome for multiple cancers
Source: iScience. 2023 Dec 13;27(1):108715. doi: 10.1016/j.isci.2023.108715 (PMC10788220; doi:10.1016/j.isci.2023.108715)
Supplement: Table S8. Performance index values of the Transfer model using top10 N-glycome features on the test set of validation cohort, related to Figure 5 [file mmc9.xlsx]

## Sheet: table_S8
Table S8. Performance index values of the Transfer model using top10 N-glycome features on the test set of validation cohort, related to Figure 5.
	AUROC					Precision					Recall					F1-score					Accuracy
	Control	Benign	Cancer	Macro	Micro	Control	Benign	Cancer	Macro	Micro	Control	Benign	Cancer	Macro	Micro	Control	Benign	Cancer	Macro	Micro
Ovarian cancer	0.9824	0.8535	0.9121	0.9294	0.9145	0.6957	0.8	0.8	0.75	0.7652	1	0.5	0.75	0.75	0.75	0.8205	0.6154	0.7742	0.75	0.7367	0.75
Non-small cell lung cancer	0.9069					0.8519					0.7667					0.807					0.8167
Gastric cancer	0.9928					0.75					1					0.8571					0.8537
Esophageal cancer	0.9556					0.9038					0.9592					0.9307					0.9028
