# Supplementary material for: Deep learning enhanced the diagnostic merit of serum glycome for multiple cancers
Source: iScience. 2023 Dec 13;27(1):108715. doi: 10.1016/j.isci.2023.108715 (PMC10788220; doi:10.1016/j.isci.2023.108715)
Supplement: Table S9. Performance index values of Independent model, Plus model and Transfer model applied on a sub-test set (male only) of validation cohort of non-small cell lung cancer group, related to Figure 4 [file mmc10.xlsx]

## Sheet: table_S9
Table S9. Performance index values of Independent model, Plus model and Transfer model applied on a sub-test set (male only) of validation cohort of non-small cell lung cancer group, related to Figure 4.
Proportion	Models	AUROC	Precision	Recall	F1-score	Accuracy
0.1	Independent model	0.6686	0.6488	0.42375	0.490689	0.624157
	Plus model	0.8683	0.8954	0.6869	0.7769	0.823
	Transfer model	0.8732	0.8876	0.665	0.7527	0.8067
0.2	Independent model	0.7488	0.7054	0.5364	0.6005	0.68525
	Plus model	0.8697	0.8961	0.6836	0.7745	0.8218
	Transfer model	0.8813	0.8935	0.6871	0.7733	0.8208
0.3	Independent model	0.7852	0.7531	0.5621	0.6361	0.7138
	Plus model	0.8747	0.8995	0.6839	0.7753	0.8232
	Transfer model	0.887988	0.896625	0.687097	0.776452	0.823188
0.4	Independent model	0.8154	0.7879	0.60096	0.6718	0.7427
	Plus model	0.8744	0.9141	0.6875	0.7831	0.8302
	Transfer model	0.8991	0.9123	0.6981	0.7873	0.83275
0.5	Independent model	0.8223	0.77686	0.61022	0.67665	0.74132
	Plus model	0.8789	0.91477	0.70227	0.7912	0.8357
	Transfer model	0.9004	0.9194	0.6739	0.7751	0.8265
0.6	Independent model	0.8365	0.7944	0.6194	0.6859	0.7531
	Plus model	0.8767	0.92779	0.713889	0.8025	0.8444
	Transfer model	0.89766	0.9207	0.70278	0.7921	0.8369
