# Supplementary material for: Deep learning enhanced the diagnostic merit of serum glycome for multiple cancers
Source: iScience. 2023 Dec 13;27(1):108715. doi: 10.1016/j.isci.2023.108715 (PMC10788220; doi:10.1016/j.isci.2023.108715)
Supplement: Table S10. Performance index values of Independent model, Plus model and Transfer model applied on a sub-test set (age between 55 and 60) of validation cohort of non-small cell lung cancer group, related to Figure 4 [file mmc11.xlsx]

## Sheet: table_S10
Table S10. Performance index values of Independent model, Plus model and Transfer model applied on a sub-test set (age between 55 and 60) of validation cohort of non-small cell lung cancer group, related to Figure 4.
Proportion	Models	AUROC	Precision	Recall	F1-score	Accuracy
0.1	Independent model	0.55009	0.54401	0.4592	0.46228	0.54024
	Plus model	0.89309	0.86176	0.62236	0.721018	0.778659
	Transfer model	0.8997	0.86222	0.613158	0.715446	0.775
0.2	Independent model	0.61068	0.5984	0.375	0.43852	0.575
	Plus model	0.89094	0.8734	0.60294	0.711	0.7701
	Transfer model	0.897678	0.8766	0.6279	0.73	0.7819
0.3	Independent model	0.62078	0.59452	0.43	0.47906	0.58593
	Plus model	0.891176	0.86044	0.62	0.71777	0.77421
	Transfer model	0.8969	0.87187	0.635	0.73186	0.78515
0.4	Independent model	0.6354	0.6224	0.3538	0.43388	0.58148
	Plus model	0.8927	0.86717	0.613462	0.712422	0.767593
	Transfer model	0.894986	0.871466	0.60192	0.708159	0.7648
0.5	Independent model	0.6392	0.60819	0.375	0.448244	0.580435
	Plus model	0.90028	0.89804	0.57272	0.69409	0.76304
	Transfer model	0.90132	0.89247	0.63409	0.73737	0.788
0.6	Independent model	0.66562	0.55791	0.525	0.529	0.602778
	Plus model	0.89265	0.85708	0.67187	0.74017	0.80138
	Transfer model	0.89515	0.8746	0.6156	0.715	0.78888
