# Supplementary material for: Deep learning enhanced the diagnostic merit of serum glycome for multiple cancers
Source: iScience. 2023 Dec 13;27(1):108715. doi: 10.1016/j.isci.2023.108715 (PMC10788220; doi:10.1016/j.isci.2023.108715)
Supplement: Table S11. Performance index values of Independent model, Plus model and Transfer model applied on the test set of validation cohort of ovarian cancer group (using features of single glycans), related to Figure 2 [file mmc12.xlsx]

## Sheet: table_S11
Table S11. Performance index values of Independent model, Plus model and Transfer model applied on the test set of validation cohort of ovarian cancer group (using features of single glycans), related to Figure 2.
Proportion	Models	AUROC					Precision					Recall					F1-score					Accuracy
		Control	Benign	Cancer	Macro	Micro	Control	Benign	Cancer	Macro	Micro	Control	Benign	Cancer	Macro	Micro	Control	Benign	Cancer	Macro	Micro
0.1	Independent model	0.93235	0.66759	0.72064	0.78017	0.77094	0.68696	0.50195	0.58388	0.5909	0.5819	0.8597	0.51527	0.3708	0.5819	0.5819	0.7493	0.48605	0.42479	0.55339	0.58194	0.58194
	Plus model	0.9345	0.6462	0.85202	0.81865	0.81824	0.8009	0.50366	0.65149	0.652	0.63935	0.613889	0.4875	0.81666	0.63935	0.63935	0.69248	0.49276	0.72328	0.63617	0.63935	0.63935
	Transfer model	0.94255	0.69168	0.82272	0.83393	0.80227	0.76506	0.53271	0.62514	0.64097	0.62731	0.7375	0.490278	0.654167	0.62731	0.62731	0.7384	0.4969	0.6269	0.62075	0.6273	0.6273
0.2	Independent model	0.9407	0.73664	0.76022	0.81996	0.81086	0.7419	0.54579	0.6256	0.63777	0.62291	0.85937	0.58125	0.42812	0.6229	0.6229	0.78073	0.5434	0.488	0.60405	0.6229	0.6229
	Plus model	0.94689	0.6639	0.8526	0.8294	0.8297	0.83209	0.5157	0.64819	0.6653	0.65156	0.65625	0.4906	0.8078	0.65156	0.65156	0.7293	0.49948	0.71668	0.64849	0.65156	0.65156
	Transfer model	0.9521	0.69375	0.83569	0.8448	0.8386	0.76082	0.55891	0.632	0.65058	0.65208	0.8156	0.46718	0.67343	0.65208	0.65208	0.78156	0.5052	0.6477	0.6448	0.65208	0.65208
0.3	Independent model	0.95153	0.76428	0.78957	0.84426	0.84253	0.78077	0.57076	0.65128	0.6676	0.66071	0.91428	0.60892	0.4589	0.6607	0.6607	0.83758	0.5778	0.51968	0.645	0.6607	0.6607
	Plus model	0.95302	0.6978	0.85679	0.84567	0.8448	0.82496	0.561578	0.6421	0.6762	0.66785	0.725	0.5089	0.7696	0.66785	0.66785	0.76755	0.52852	0.69808	0.66471	0.66785	0.66785
	Transfer model	0.95478	0.70261	0.84611	0.85369	0.84765	0.77537	0.5781	0.6379	0.6638	0.6625	0.81071	0.45	0.72678	0.6625	0.6625	0.78617	0.49655	0.67505	0.65259	0.6625	0.6625
0.4	Independent model	0.94709	0.7733	0.80269	0.85243	0.84316	0.7582	0.57107	0.6725	0.66725	0.65347	0.8833	0.60625	0.4708	0.65347	0.65347	0.80887	0.57633	0.533149	0.63945	0.65347	0.65347
	Plus model	0.9501	0.7287	0.8748	0.862688	0.859047	0.8106	0.59316	0.682057	0.69527	0.6868	0.71875	0.55	0.79166	0.6868	0.6868	0.7569	0.56389	0.72909	0.6833	0.6868	0.6868
	Transfer model	0.95607	0.728733	0.85034	0.86598	0.858449	0.7766	0.59317	0.65102	0.6736	0.6722	0.8125	0.475	0.72916	0.6722	0.6722	0.78868	0.51945	0.68278	0.66364	0.67222	0.67222
0.5	Independent model	0.9553	0.78918	0.8151	0.8662	0.8573	0.78638	0.58533	0.67545	0.68239	0.66833	0.8975	0.625	0.4825	0.6683	0.6683	0.83245	0.59596	0.54337	0.65726	0.6683	0.6683
	Plus model	0.95806	0.72893	0.86487	0.86458	0.85971	0.84446	0.58519	0.67819	0.70261	0.68916	0.735	0.565	0.7675	0.68916	0.68916	0.78099	0.56807	0.71451	0.68786	0.68916	0.68916
	Transfer model	0.96275	0.736	0.8515	0.87366	0.8633	0.77475	0.63996	0.65711	0.6906	0.69	0.865	0.4725	0.7325	0.69	0.69	0.8136	0.5344	0.6888	0.67895	0.69	0.69
0.6	Independent model	0.95996	0.79687	0.82236	0.87623	0.86546	0.78846	0.61978	0.713	0.70708	0.6927	0.92187	0.64375	0.5125	0.6927	0.6927	0.84358	0.62088	0.57872	0.68106	0.6927	0.6927
	Plus model	0.9578	0.73486	0.86816	0.87089	0.86599	0.85144	0.593122	0.6774	0.7073	0.6927	0.73125	0.55	0.79687	0.6927	0.6927	0.77786	0.5609	0.72665	0.68847	0.6927	0.6927
	Transfer model	0.95996	0.76503	0.86484	0.8901	0.89083	0.8003	0.628447	0.664722	0.69783	0.6875	0.825	0.4875	0.75	0.6875	0.6875	0.8043	0.53522	0.69777	0.6791	0.6875	0.6875
