# Supplementary material for: Deep learning enhanced the diagnostic merit of serum glycome for multiple cancers
Source: iScience. 2023 Dec 13;27(1):108715. doi: 10.1016/j.isci.2023.108715 (PMC10788220; doi:10.1016/j.isci.2023.108715)
Supplement: Table S12. MALDI-MS spectra of N-glycans identified in human serum, related to STAR Methods [file mmc13.xlsx]

## Sheet: table_S12
Table S12. MALDI-MS spectra of N-glycans identified in human serum, related to STAR Methods.
No. Peak	Glycan (m/z) [M+Na]		Chemical composition	Glycan structure
	Calculated	Observed
1	1136.4	1136.6	H3N3
2	1257.4	1257.5	H5N2
3	1282.5	1282.5	H3N3F1
4	1298.5	1298.5	H4N3
5	1339.5	1339.5	H3N4
6	1419.5	1419.6	H6N2
7	1444.5	1444.6	H4N3F1
8	1460.5	1460.6	H5N3
9	1485.5	1485.6	H3N4F1
10	1501.5	1501.6	H4N4
11	1542.6	1542.6	H3N5
12	1581.5	1581.7	H7N2
13	1602.6	1602.7	H4N3S1
14	1606.5	1606.6	H5N3F1
15	1622.6	1622.6	H6N3
16	1647.6	1647.7	H4N4F1
17	1663.6	1663.7	H5N4
18	1688.6	1688.7	H3N5F1
19	1704.6	1704.7	H4N5
20	1743.6	1743.7	H8N2
21	1748.6	1748.7	H4N3S1F1
22	1764.6	1764.7	H5N3S1
23	1805.6	1805.7	H4N4S1
24	1809.7	1809.7	H5N4F1
25	1850.7	1850.8	H4N5F1
26	1866.7	1866.7	H5N5
27	1905.6	1905.7	H9N2
28	1926.7	1926.8	H6N3S1
29	1951.7	1951.8	H4N4S1F1
30	1967.7	1967.8	H5N4S1
31	2008.7	2008.8	H4N5S1
32	2012.7	2012.8	H5N5F1
33	2028.7	2028.8	H6N5
34	2113.8	2113.9	H5N4S1F1
35	2154.8	2154.9	H4N5S1F1
36	2170.8	2170.9	H5N5S1
37	2271.8	2271.9	H5N4S2
38	2316.8	2316.9	H5N5S1F1
39	2332.8	2332.9	H6N5S1
40	2417.8	2418	H5N4S2F1
41	2474.9	2475	H5N5S2
42	2478.9	2478	H6N5S1F1
43	2620.9	2621.1	H5N5S2F1
44	2636.9	2637.1	H6N5S2
45	2698	2698.1	H7N6S1
46	2783	2783.1	H6N5S2F1
47	2941	2941.2	H6N5S3
48	3002.1	3002.2	H7N6S2
49	3087.1	3087.3	H6N5S3F1
50	3148.1	3148.3	H7N6S2F1
51	3306.1	3306.4	H7N6S3
52	3452.2	3452.4	H7N6S3F1
53	3610.2	3610.5	H7N6S4
54	3756.3	3756.5	H7N6S4F1
